# Supplementary material for: Technique to reduce the minimum toe clearance of young adults during walking to simulate the risk of tripping of the elderly
Source: PLoS One. 2019 Jun 12;14(6):e0217336. doi: 10.1371/journal.pone.0217336 (PMC6561532; doi:10.1371/journal.pone.0217336)
Supplement: S1 Table — (XLSX) [file pone.0217336.s001.xlsx]

## Sheet: Subjects
Subject	Height [cm]	Weight [kg]	BMI	Leading leg
A	178.5	77	24.1665	R
B	172	68	22.9854	R
C	174.8	61.5	20.1276	R
D	166.8	52	18.6901	R
E	176.7	65.7	21.0423	R
F	171.3	54.2	18.4708	R
G	177.7	74.5	23.5929	R
H	165.6	72.2	26.3279	R
I	168.2	59.8	21.1373	R
J	176	54.9	17.7234	R

## Sheet: Cadence
		CADENCE (steps/min)
WALKING CONDITION		NORMAL		C-restriction		CT- restriction
Subject	Speed	Mean	SD	Mean	SD	Mean	SD
A	3.5km/h	94.78	1.5	93.1	1.42	92.78	1.84
	4km/h	100.1	1.78	101.72	1.48	101.74	1.64
B	3.5km/h	110.26	4.48	102.86	2.74	110.82	5.68
	4km/h	97.42	2.8	100.54	3.48	114.24	6.8
C	3.5km/h	104.48	2.5	98.24	2.76	96.58	3.24
	4km/h	104.3	2.12	104.04	4.26	104.06	2.8
D	3.5km/h	106.2	3.14	104.58	2.36	106.36	2.8
	4km/h	121.54	4.4	118.74	2.7	107.44	2.4
E	3.5km/h	97.04	2.32	94.86	2.86	96.42	2.08
	4km/h	107.9	2.9	102.48	2.18	103.04	2.18
F	3.5km/h	111.8	2.82	112.26	3.12	115.96	4.6
	4km/h	118.7	4.48	120.06	4.18	121.08	4.44
G	3.5km/h	100.94	1.5	100.54	1.32	101.52	2.66
	4km/h	108.04	1.78	104.26	1.74	106.62	1.64
H	3.5km/h	90.14	7.66	103.64	2.18	99.18	4.46
	4km/h	108.16	4.86	105	4.52	104.3	7.14
I	3.5km/h	108.18	3.2	102.2	2.48	103.54	2.06
	4km/h	110.26	2.3	110.72	2.08	112.3	2
J	3.5km/h	93.64	1.66	96.62	2.12	97.32	1.58
	4km/h	101.28	2.02	101.52	1.36	100.26	1.44

## Sheet: Step length
		Step Length (m)
WALKING CONDITION		NORMAL		C-restriction		CT-restriction
Subject	Speed	Mean	SD	Mean	SD	Mean	SD
A	3.5km/h	0.63	0.03	0.64	0.03	0.64	0.03
	4km/h	0.69	0.03	0.67	0.03	0.67	0.03
B	3.5km/h	0.59	0.04	0.63	0.05	0.48	0.1
	4km/h	0.58	0.04	0.56	0.04	0.55	0.09
C	3.5km/h	0.5	0.08	0.56	0.04	0.58	0.09
	4km/h	0.6	0.04	0.61	0.06	0.61	0.05
D	3.5km/h	0.59	0.03	0.58	0.03	0.56	0.03
	4km/h	0.58	0.03	0.59	0.03	0.65	0.03
E	3.5km/h	0.61	0.02	0.61	0.03	0.61	0.02
	4km/h	0.62	0.02	0.65	0.02	0.65	0.02
F	3.5km/h	0.56	0.04	0.55	0.03	0.54	0.05
	4km/h	0.62	0.08	0.59	0.03	0.59	0.06
G	3.5km/h	0.58	0.03	0.57	0.02	0.56	0.03
	4km/h	0.63	0.03	0.64	0.03	0.62	0.03
H	3.5km/h	0.54	0.1	0.5	0.06	0.58	0.04
	4km/h	0.57	0.09	0.62	0.06	0.54	0.07
I	3.5km/h	0.53	0.02	0.56	0.02	0.56	0.02
	4km/h	0.59	0.02	0.59	0.02	0.59	0.02
J	3.5km/h	0.59	0.03	0.58	0.04	0.59	0.03
	4km/h	0.64	0.03	0.64	0.03	0.66	0.03

## Sheet: SingleSupportPh
		Single Support Phase (% of gait cycle)
WALKING CONDITION		NORMAL		C-restriction		CT-restriction
Subject	Speed	Mean	SD	Mean	SD	Mean	SD
A	3.5km/h	68.78	0.94	68.54	0.95	68.61	1
	4km/h	70.43	0.91	69.61	0.85	69.45	0.87
B	3.5km/h	67.85	1.64	61.81	2.08	63.95	3.99
	4km/h	64.89	2.19	59.97	2.32	64.4	2.93
C	3.5km/h	68.19	3.1	64.96	1.91	65.41	4.79
	4km/h	67.83	1.21	67.05	2.22	67.06	1.95
D	3.5km/h	62.47	1.01	62.72	1.12	64.3	1.13
	4km/h	63.13	0.86	63.22	1.04	64.69	1.18
E	3.5km/h	65.58	1.53	64.22	1.94	64.68	1.79
	4km/h	67.87	1.4	64.63	1.64	66.28	1.39
F	3.5km/h	66.18	1.48	65.18	1.33	62.9	2.17
	4km/h	68.96	2.36	66.72	1.43	65.73	2.14
G	3.5km/h	61.83	0.91	59.69	0.93	61.44	0.98
	4km/h	63.9	1.08	62.56	0.9	62.02	1.13
H	3.5km/h	61.67	5	64.17	3.83	69.74	3.1
	4km/h	68.22	4.35	70.4	3.47	63.15	4.29
I	3.5km/h	62.82	1.61	59.74	1.31	58.75	1.45
	4km/h	61.87	1.21	59.7	1.12	60.79	1.22
J	3.5km/h	61.85	0.92	61.57	1.38	61.06	1.45
	4km/h	63.88	1.41	62.93	1.11	63	0.96

## Sheet: ROM
		ROM mean (deg)
WALKING CONDITION		NORMAL						C-restriction						CT-restriction
JOINT		ANKLE		KNEE		HIP		ANKLE		KNEE		HIP		ANKLE		KNEE		HIP
Subject	Speed	Left Leg	Right Leg	Left Leg	Right Leg	Left Leg	Right Leg	Left Leg	Right Leg	Left Leg	Right Leg	Left Leg	Right Leg	Left Leg	Right Leg	Left Leg	Right Leg	Left Leg	Right Leg
A	3.5km/h	27.02	28.54	59.97	59.75	34.57	34.74	28.35	29.56	61.26	61.49	35.59	35.74	27.69	29.9	60.46	60.36	36.49	36.5
	4km/h	29.24	30.05	62.39	62.93	37.19	37.43	29.55	30.64	63.84	63.62	36.33	37.39	29.1	30.99	63.22	62.67	37.14	38.18
B	3.5km/h	31.11	30.58	63.32	63.55	38.01	35.89	31.45	32.72	63.19	60.34	37.81	37.17	28.1	27.26	58.48	53.12	36.81	36.15
	4km/h	32.65	30.4	61.85	60.5	38.34	37.68	33.07	33.73	64.83	61.59	44.62	43.64	28.79	27.22	58.11	55.03	42.35	39.77
C	3.5km/h	27.14	28.52	60.27	53.93	41.18	36.63	31.95	32.83	60.92	56.59	38.73	35.29	32.35	31.88	61.95	56.13	36.48	35.38
	4km/h	32.72	32.52	64.13	57.48	43.75	39.27	34.83	33.05	61.95	56.9	40.69	37.21	34.2	34.08	59.93	56.46	39.33	37.33
D	3.5km/h	27.38	28.39	59.91	61	39.36	39.33	29.03	32.01	61.43	60.54	40.42	42.78	28.21	30.74	58.46	57.46	39.12	43.24
	4km/h	26.48	28.14	57.57	57.06	40.29	39.46	31.11	35.16	62.48	59.58	42.35	44.38	31.81	36.15	64.87	64.65	41.33	43.63
E	3.5km/h	25.97	30.81	64.52	64.04	34.86	36.79	25.47	32.15	64.37	64.46	35.68	36.76	23.88	32.2	65.31	63.66	36.07	36.14
	4km/h	25.54	30.23	64.97	63.86	35.76	36.66	27.6	34.73	66.85	67.12	37.96	38.92	25.74	33.16	65.8	65.83	37.04	38.18
F	3.5km/h	24.18	19.52	55.86	54.97	34.23	37.1	26.18	20.13	54.12	52.7	38.05	33.39	23.05	18.54	51.73	48.86	30.26	33.13
	4km/h	24.33	19.49	56.22	55.67	38.1	38.61	26.4	20.77	53.07	52.85	38.75	34.21	24.4	19.89	49.12	50.36	30.65	35.19
G	3.5km/h	37.08	37.04	66.8	61.76	34.71	36.52	36.1	39.31	67.53	61.83	35.81	36.79	36.4	37.7	66.12	60.24	40.37	33.67
	4km/h	36.07	34.66	64.5	61.31	36.35	38.23	36.11	40.54	68.86	63.46	39.07	38.22	37.27	38.04	66.8	60.98	41.26	35.28
H	3.5km/h	24.15	26.73	53.78	56.67	37.27	37.33	26.51	29.56	56.04	56.85	37.05	37.99	32.36	32.96	61.47	61.45	35.66	38.2
	4km/h	25.93	30.75	54.07	61.31	37.91	40.11	30.68	35.6	59.15	64.36	37.91	41.15	30.47	33.2	59.5	61.11	39.45	35.07
I	3.5km/h	33.52	33.22	58.94	62.29	35.71	36.31	36.07	38.35	64.69	66.99	37.19	37.74	35.47	36.31	62.48	65.92	35.71	36.54
	4km/h	36.65	38.28	63.56	66.42	37.18	37.81	37.11	38.5	64.44	67.92	38.87	39.24	36.07	36.57	61.95	65.9	37.62	38.61
J	3.5km/h	31.78	32.34	74.5	67.62	42.87	39.02	31.13	30.7	74.05	69.61	42.17	39.96	32.23	31.21	73.49	69.31	39.82	38.93
	4km/h	32.09	33.38	72.6	69.14	44.18	42.05	34.22	33.21	74.71	71.19	41.76	40.86	34.96	34.24	75.63	71.72	41.23	40.25

## Sheet: Knee&Ankle flexion
WALKING CONDITION		NORMAL								C-restriction								CT-restriction
		Knee flexion at the end of swing phase (deg)				Maximum ankle plantar flexion (deg)				Knee flexion at the end of swing phase (deg)				Maximum ankle plantar flexion (deg)				Knee flexion at the end of swing phase (deg)				Maximum ankle plantar flexion (deg)
		Left Leg		Right Leg		Left Leg		Right Leg		Left Leg		Right Leg		Left Leg		Right Leg		Left Leg		Right Leg		Left Leg		Right Leg
Subject	Speed	Mean	SD	Mean	SD	Mean	SD	Mean	SD	Mean	SD	Mean	SD	Mean	SD	Mean	SD	Mean	SD	Mean	SD	Mean	SD	Mean	SD
A	3.5km/h	8.01	0.6	14.05	1.43	-7.1	1.09	-5.57	2.17	7.51	0.73	14.51	1.22	-7.04	0.94	-4.31	0.97	7.56	0.84	14.96	1.28	-5.96	1.04	-3.71	1.52
	4km/h	7.84	0.69	13.72	1.11	-8.25	1.08	-5.54	1.2	7.3	0.59	13.83	1.09	-8.02	1.03	-5.53	0.86	7.52	0.73	16.05	1.37	-6.54	1.05	-4.45	1.26
B	3.5km/h	7.66	2.14	11.9	2.27	-6.34	2.02	-4.11	2.31	10.09	3.26	13.33	2.96	-5.13	1.72	-4.79	1.79	25.4	7.03	31.09	7.34	0.97	2.96	2.64	2.57
	4km/h	10.46	2.54	13.6	3.03	-8.94	2.36	-4.97	2	13	3.87	15.97	4.03	-4.47	2.19	-4.24	1.93	28.3	7.28	31.25	7.82	0.94	3.47	2.66	4.4
C	3.5km/h	18.87	2.07	16.8	2.54	-6.78	2.5	-9.76	2.34	12.17	2.6	11.74	1.6	-9.09	2.5	-13.03	2.51	10.18	2.54	9.38	2.35	-8.26	2.45	-11.24	2.84
	4km/h	14.48	2.2	11.47	1.28	-10.75	2.39	-13.9	2.08	12.17	2.99	11.88	2.25	-11.46	1.99	-12.48	2.49	12.71	2.18	12.17	1.43	-10.4	1.85	-13.48	2.07
D	3.5km/h	18.78	3.37	14.59	2.19	-5.19	1.59	-8.84	3	18.81	2.78	17.4	2.54	-2.87	1.59	-9.79	2.8	21.88	2.99	21.28	3.22	-1.03	1.62	-6.99	2.85
	4km/h	21.83	2.48	18.06	2.61	-4.69	1.91	-8.76	2.27	19.6	2.77	19.21	2.56	-4.99	3.15	-13.57	8.03	15.82	3.41	13.51	2.3	-3.85	1.26	-11.37	2.16
E	3.5km/h	5.29	0.94	7.9	1.56	-4.78	2.16	-8.95	2.29	5.48	2.11	6.66	1.49	-2.89	1.88	-8.39	3.48	3.54	1.29	7.93	1.67	-3.6	1.77	-8.95	2.15
	4km/h	5.34	0.73	8.02	1.26	-6.04	1.83	-10.14	1.87	4.28	0.94	5.68	1.21	-5.32	1.57	-10.83	1.77	4.18	0.98	7.35	1.46	-4.09	1.45	-10.44	2.35
F	3.5km/h	15.67	3.23	13.7	2.75	-5.46	1.94	0.97	2.53	20	2.62	15.95	2.28	-6.82	1.78	1.31	1.75	15.81	3.6	12.54	3.32	-5.95	2.48	1.31	1.93
	4km/h	18.14	3.49	14.58	3.23	-7.24	2.5	-0.91	2.35	19.1	2.15	13.42	2.28	-9.42	1.86	-0.79	1.87	14.38	2.79	12.09	2.31	-7.59	2.59	-0.58	2.08
G	3.5km/h	6.89	1.2	11.09	0.93	-13.07	2.02	-12.13	2.14	6.5	0.84	11.7	0.88	-10.19	2.05	-12.34	2.14	9.08	2.25	12.03	1.14	-9.95	2.83	-12.49	1.83
	4km/h	7.61	1.29	10.3	0.94	-13.61	2.06	-11.01	2.47	6.05	0.83	10.9	0.97	-10.5	2.42	-13.71	2.08	8.42	1.25	9.12	0.68	-10.03	2.57	-14.28	2.1
H	3.5km/h	17.11	7.2	10	4.29	-3.96	6.47	-7.93	6.9	17.28	6.88	10.57	4.13	-4.3	6.05	-7.8	6.21	12.49	2.3	12.69	2.81	-10.05	3.58	-11.18	6.73
	4km/h	13.83	5.96	9.96	3.71	-6.77	5.54	-13.44	8.82	12.34	4.17	11.46	3.08	-9.51	7.79	-14.43	6.19	17.22	6.04	10.71	4.86	-8.25	5.9	-11.32	5.71
I	3.5km/h	16.31	2.26	12.74	2.3	-8.27	2.35	-10.93	2.47	12.57	1.58	7.58	0.78	-7.6	1.82	-12.37	2.2	13.24	1.79	7.19	1.52	-7.66	1.82	-10.93	1.71
	4km/h	12.33	1.82	8.38	1.85	-10.17	2.04	-14.67	2.31	12.84	1.98	5.73	2.27	-9.4	1.78	-13.47	2.78	13.66	1.84	7.78	1.24	-8.54	2.08	-11.69	2.24
J	3.5km/h	5.78	1.67	5.74	0.88	-11.36	1.7	-7.7	2.04	5.83	2.32	5.63	0.9	-11.14	1.93	-6.22	1.12	4.94	1.49	5.48	0.8	-10.68	1.16	-6.29	1.14
	4km/h	8.98	4.71	6.69	0.76	-13.6	2.04	-9.92	1.31	3.99	1.61	4.83	0.5	-13.82	1.11	-8.2	1.1	3.36	1.35	4.32	0.57	-13.09	1.25	-8.56	1.12

## Sheet: MTC
		MTC (cm)
		NORMAL				C-restriction				CT-restriction
WALKING CONDITION		Left Leg		Right Leg		Left Leg		Right Leg		Left Leg		Right Leg
Subject	Speed	Median	IQR	Median	IQR	Median	IQR	Median	IQR	Median	IQR	Median	IQR
A	3.5km/h	0.46	0.32	1.2	0.47	0.08	0.22	1.07	0.34	0.4	0.28	1.18	0.31
	4km/h	0.44	0.28	1.19	0.26	0.34	0.25	1.22	0.39	0.57	0.28	1.24	0.29
B	3.5km/h	1.23	3.19	2.11	0.78	0.02	0.08	1.3	0.45	0.21	0.46	1.26	0.9
	4km/h	0.15	0.34	1.71	0.65	0.02	0.08	1.34	0.37	0.21	0.53	1.14	1.04
C	3.5km/h	1.86	1.82	0.77	0.68	0.15	0.5	0.31	0.48	0.02	0.17	0.22	0.33
	4km/h	1.62	1.9	0.73	0.75	0.32	0.59	0.46	0.45	0.02	0.19	0.36	0.4
D	3.5km/h	0.87	0.44	0.93	0.67	0.94	0.57	1.24	0.72	1.45	0.54	1.88	0.78
	4km/h	1.63	0.6	0.82	0.57	1.62	0.87	1.24	0.86	1.29	0.58	0.65	0.77
E	3.5km/h	0.51	0.5	0.71	0.42	0.48	0.44	1.03	0.42	0.35	0.47	0.65	0.43
	4km/h	0.51	0.37	0.76	0.46	0.54	0.47	0.96	0.51	0.4	0.48	0.76	0.39
F	3.5km/h	0.91	0.61	1.23	0.73	0.64	0.48	1.36	0.94	0.23	0.42	0.6	0.35
	4km/h	1.44	0.96	1.02	0.96	0.59	0.64	0.95	0.63	0.17	0.44	0.53	0.36
G	3.5km/h	0.87	0.36	1.23	0.47	0.7	0.35	1.31	0.42	0.96	0.43	1.37	0.48
	4km/h	0.85	0.42	1.24	0.51	0.89	0.38	1.06	0.41	0.71	0.35	1.12	0.45
H	3.5km/h	1.35	0.7	1.6	0.78	1.29	0.6	0.95	0.41	2.21	0.5	1.5	0.26
	4km/h	1.12	0.74	1.2	0.74	0.96	0.56	1.08	0.48	1.41	0.5	1.08	0.48
I	3.5km/h	1.5	0.5	1.57	0.5	0.81	0.43	0.72	0.31	0.79	0.47	0.58	0.36
	4km/h	1.01	0.56	0.95	0.47	0.58	0.49	0.51	0.36	0.77	0.55	0.48	0.34
J	3.5km/h	1.54	0.7	0.9	0.54	1.81	0.89	0.87	0.52	1.49	0.69	0.85	0.55
	4km/h	1.53	0.99	1.57	0.76	1.64	0.58	0.82	0.48	1.45	0.58	0.72	0.4
